# Supplementary material for: Bacillus Calmette–Guérin-Induced Human Mast Cell Activation Relies on IL-33 Priming
Source: Int J Mol Sci. 2022 Jul 7;23(14):7549. doi: 10.3390/ijms23147549 (PMC9320129; doi:10.3390/ijms23147549)
Supplement: Supplementary file 1 [file ijms-23-07549-s001.zip]

Archive with 1 entries (1 files):
- ijms-1766473-supplementary.pdf
